# Supplementary material for: Antibiofilm Activity of Phorbaketals from the Marine Sponge Phorbas sp. against Staphylococcus aureus
Source: Mar Drugs. 2021 May 24;19(6):301. doi: 10.3390/md19060301 (PMC8225198; doi:10.3390/md19060301)
Supplement: Supplementary file 1 [file marinedrugs-19-00301-s001.zip]

Archive with 1 entries (1 files):
- marinedrugs-1230727-supplementary.pdf
